# Supplementary material for: Personal Passive Air Samplers for Chlorinated Gases Generated from the Use of Consumer Products
Source: Int J Environ Res Public Health. 2021 Aug 25;18(17):8940. doi: 10.3390/ijerph18178940 (PMC8430877; doi:10.3390/ijerph18178940)
Supplement: Supplementary file 1 [file ijerph-18-08940-s001.zip]

Archive with 1 entries (1 files):
- ijerph-1334315-Supplementary.pdf
